# Supplementary material for: PABPC3 drives ovarian cancer metastasis and drug sensitivity by downregulating CLDN1 expression
Source: Cell Death Dis. 2025 Nov 17;16(1):840. doi: 10.1038/s41419-025-08151-5 (PMC12624041; doi:10.1038/s41419-025-08151-5)
Supplement: Supplementary file 6 — Supplementary table 1 [file 41419_2025_8151_MOESM6_ESM.xlsx]

## Sheet: Sheet1
Pathology ID	Pathologic Diagnosis	PFS (months)
1704154	High-grade serous ovarian carcinoma (HGSOC)	4
1705092	High-grade serous ovarian carcinoma (HGSOC)	27
1705575	High-grade serous ovarian carcinoma (HGSOC)	83
1706226	High-grade serous ovarian carcinoma (HGSOC)	11
1707742	High-grade serous ovarian carcinoma (HGSOC)	60.8
1711275	High-grade serous ovarian carcinoma (HGSOC)	18.8
1713633	High-grade serous ovarian carcinoma (HGSOC)	82
1718580	High-grade serous ovarian carcinoma (HGSOC)	10
1718909	High-grade serous ovarian carcinoma (HGSOC)	80
1721429	High-grade serous ovarian carcinoma (HGSOC)	11.03
1721546	High-grade serous ovarian carcinoma (HGSOC)	1
1722930	High-grade serous ovarian carcinoma (HGSOC)	22.47
1724437	Poorly Differentiated Endometrioid Ovarian carcinoma	24
1802786	High-grade serous ovarian carcinoma (HGSOC)	6.9
1804041	Well-Moderately differentiated Ovarian mucinous carcinoma	12.8
1804856	High-grade serous ovarian carcinoma (HGSOC)	21.3
1811162	High-grade serous ovarian carcinoma (HGSOC)	18.2
1816535	High-grade serous ovarian carcinoma (HGSOC)	6
1817262	High-grade serous ovarian carcinoma (HGSOC)	21.3
1817984	High-grade serous ovarian carcinoma (HGSOC)	51.3
1818302	Poorly Differentiated Endometrioid Ovarian carcinoma	2.3
1820254	High-grade serous ovarian carcinoma (HGSOC)	68
1821211	High-grade serous ovarian carcinoma (HGSOC)	3.6
1821557	High-grade serous ovarian carcinoma (HGSOC)	4
1824063	High-grade serous ovarian carcinoma (HGSOC)	32.1
1910442	High-grade serous ovarian carcinoma (HGSOC)	51.3
1911638	Well-Moderately differentiated Ovarian mucinous carcinoma	9.3
1917980	High-grade serous ovarian carcinoma (HGSOC)	58
1921821	High-grade serous ovarian carcinoma (HGSOC)	18.4
1923489	High-grade serous ovarian carcinoma (HGSOC)	31.6
1926653	High-grade serous ovarian carcinoma (HGSOC)	28.5
1927120	High-grade serous ovarian carcinoma (HGSOC)	19.6
2004422--17	High-grade serous ovarian carcinoma (HGSOC)	24
2005447-28	High-grade serous ovarian carcinoma (HGSOC)	5
2006180-2	High-grade serous ovarian carcinoma (HGSOC)	9
2007007--1	High-grade serous ovarian carcinoma (HGSOC)	9
2007384-4	High-grade serous ovarian carcinoma (HGSOC)	19
2009438-17	High-grade serous ovarian carcinoma (HGSOC)	14
2009743-10	High-grade serous ovarian carcinoma (HGSOC)	48
2010083-5	High-grade serous ovarian carcinoma (HGSOC)	16
2010371-2	High-grade serous ovarian carcinoma (HGSOC)	20
2016572-17	High-grade serous ovarian carcinoma (HGSOC)	46
2010798	High-grade serous ovarian carcinoma (HGSOC)	42
2020907	High-grade serous ovarian carcinoma (HGSOC)	36
2022458-19	High-grade serous ovarian carcinoma (HGSOC)	41
2023463-20	High-grade serous ovarian carcinoma (HGSOC)	24
2025407	High-grade serous ovarian carcinoma (HGSOC)	41
S1712105	High-grade serous ovarian carcinoma (HGSOC)	4
S1714286	High-grade serous ovarian carcinoma (HGSOC)	83
S1715033	High-grade serous ovarian carcinoma (HGSOC)	80
S1725623	High-grade serous ovarian carcinoma (HGSOC)	19.7
S1726586	High-grade serous ovarian carcinoma (HGSOC)	5.8
S1729039	High-grade serous ovarian carcinoma (HGSOC)	6.8
S1735240	High-grade serous ovarian carcinoma (HGSOC)	3.9
S1810925	High-grade serous ovarian carcinoma (HGSOC)	73
S1811756	High-grade serous ovarian carcinoma (HGSOC)	12.8
S1813197	High-grade serous ovarian carcinoma (HGSOC)	4.2
S1820352	High-grade serous ovarian carcinoma (HGSOC)	10.9
S1832850	High-grade serous ovarian carcinoma (HGSOC)	24.5
S1906636	High-grade serous ovarian carcinoma (HGSOC)	12.3
S1908758	High-grade serous ovarian carcinoma (HGSOC)	62
S1918512	High-grade serous ovarian carcinoma (HGSOC)	3
S1919050	High-grade serous ovarian carcinoma (HGSOC)	60
S1922535	High-grade serous ovarian carcinoma (HGSOC)	12.7
S1934094	Well-Moderately differentiated Ovarian mucinous carcinoma	11.9
S1935153	High-grade serous ovarian carcinoma (HGSOC)	2.1
