# Supplementary material for: PABPC3 drives ovarian cancer metastasis and drug sensitivity by downregulating CLDN1 expression
Source: Cell Death Dis. 2025 Nov 17;16(1):840. doi: 10.1038/s41419-025-08151-5 (PMC12624041; doi:10.1038/s41419-025-08151-5)
Supplement: Supplementary file 7 — Supplementary table 2 [file 41419_2025_8151_MOESM7_ESM.xlsx]

## Sheet: Sheet1
Supplementary Table 2. Primers used for qRT-PCR.
Gene	Forward primer	Reverse primer
PABPC3(Mouse)	CAGAGAATGGCAAGTGTACGAGC	AGTCCAGCGAGGACTTGGTCTT
PABPC3(Human)	GGCGATGCTCTACGAGAAGT	ATGCTCCGCGTCCTTCGTAT
CLDN1(Mouse)	GGACTGTGGATGTCCTGCGTTT	GCCAATTACCATCAAGGCTCGG
CLDN1(Human)	GTCTTTGACTCCTTGCTGAATCTG	CACCTCATCGTCTTCCAAGCAC
CLDN9(Mouse)	TGTGGAGGACGAAGGTGCCAAG	GCTTCCGCAACCAGTGGGTTAT
CLDN9(Human)	TGTGGAGGACGAAGGTGCCAAG	AGAAGTCCTGGATGATGGCGTG
GAPDH(Mouse)	CATCACTGCCACCCAGAAGACTG	ATGCCAGTGAGCTTCCCGTTCAG
GAPDH(Human)	AGCCACATCGCTCAGACAC	GCCCAATACGACCAAATCC

## Sheet: Sheet2
Supplementary Table1. PCR oligo sequences.
Gene	Forward primer	Reverse primer
CXCL1	CAGGGTCAAGGCAAGCCTC	CTGGGATTCACCTCAAGAACATC
IL-1β	ATCTTTTGGGGTCCGTCAACT	GCAACTGTTCCTGAACTCAACT
GAPDH	ATCCTGCACCACCAACTGCT	GGGCCATCCACAGTCTTCTG
